# Supplementary material for: Analysis of Phenolic Acids and Flavonoids in Rabbiteye Blueberry Leaves by UPLC-MS/MS and Preparation of Nanoemulsions and Extracts for Improving Antiaging Effects in Mice
Source: Foods. 2023 May 10;12(10):1942. doi: 10.3390/foods12101942 (PMC10216987; doi:10.3390/foods12101942)
Supplement: Supplementary file 1 [file foods-12-01942-s001.zip]

Archive with 1 entries (1 files):
- foods-2366876-supplementary.pdf
